# Supplementary material for: Survey data on orientations, boot camps, and pre-matriculation programs in schools/colleges of pharmacy
Source: Data Brief. 2021 Mar 3;35:106938. doi: 10.1016/j.dib.2021.106938 (PMC7967005; doi:10.1016/j.dib.2021.106938)
Supplement: Supplementary file 2 [file mmc2.xlsx]

## Sheet: Sheet0
Timestamp	Is your school/college a public or a private institution?	Is your school/college a 4-year program or a 3-year program?	What is the accreditation status of your school/college?	What year was the school/college of pharmacy founded?	Please indicate if your school/college has an orientation, a boot camp, or a pre-matriculation program (Select all that apply).	How long is your orientation program?	How long is your boot camp or pre-matriculation program? (Select all that apply.)	What is the expectation of student attendance at the boot camp or pre-matriculation program?	From the following sessions, please indicate which are currently included in your orientation, boot camp, or pre-matriculation program? (Select all that apply)	Please comment about any other sessions in your program(s) that were not listed above.
2016-10-28 14:57:09	Public	4-year program	Fully accredited	Prior to 2000	Orientation	Less than 3 days		Mandatory	Curriculum overview/graduation requirements; Experiential education overview; Time management and organizational skills; Test taking and study skills; Critical thinking and problem solving skills; Accessing, using, and citing resources; Identifying and avoiding plagiarism; Professionalism (self-awareness, social media, etc.); Dress code/fashion show; Review of academic standards and integrity; Pr…	Substance abuse
2016-10-28 15:00:26	Public	4-year program	Fully accredited	2000-2004	Orientation	3-5 days			Curriculum overview/graduation requirements; Experiential education overview; Introduction to drug information resources; Identifying and avoiding plagiarism; Professionalism (self-awareness, social media, etc.); Dress code/fashion show; Review of academic standards and integrity; Professional communication skills; Importance of leadership; Introduction to professional organizations; Cultural div…
2016-10-28 15:01:47	Private	4-year program	Fully accredited	2005-2009	Orientation,Boot camp	3-5 days	3-5 days	Mandatory	Curriculum overview/graduation requirements; Experiential education overview; Test taking and study skills; Critical thinking and problem solving skills; Accessing, using, and citing resources; Identifying and avoiding plagiarism; Professionalism (self-awareness, social media, etc.); Review of academic standards and integrity; Team work and team building activities; Introduction to professional o…	Pharmacy camp is for Jr in high school for future recruitment. Orientation is for P1 students.
2016-10-28 16:02:49	Public	4-year program	Fully accredited	Prior to 2000	Orientation,School/college is considering the implementation of an orientation, boot camp, and/or a pre-matriculation program in the next few years	Less than 3 days		Recommended but left for the student's discretion	Time management and organizational skills; Test taking and study skills; Critical thinking and problem solving skills; Introduction to drug information resources; Identifying and avoiding plagiarism; Professionalism (self-awareness, social media, etc.); Dress code/fashion show; Review of academic standards and integrity; Importance of leadership; Introduction to professional organizations; Cultur…
2016-10-28 16:14:54	Private	4-year program	Fully accredited	2000-2004	Orientation	Less than 3 days		Mandatory	Curriculum overview/graduation requirements; Experiential education overview; Identifying and avoiding plagiarism; Professionalism (self-awareness, social media, etc.); Dress code/fashion show; Review of academic standards and integrity; Professional communication skills; Introduction to professional organizations; Concept of co-curriculum and associated activities	Student life/social activities
2016-10-28 16:18:33	Private	4-year program	Fully accredited	Prior to 2000	Orientation	3-5 days			Curriculum overview/graduation requirements; Experiential education overview; Time management and organizational skills; Test taking and study skills; Identifying and avoiding plagiarism; Professionalism (self-awareness, social media, etc.); Dress code/fashion show; Review of academic standards and integrity; Professional communication skills; Importance of leadership; Introduction to professiona…
2016-10-28 16:38:57	Public	4-year program	Fully accredited	Prior to 2000	Orientation,School/college is considering the implementation of an orientation, boot camp, and/or a pre-matriculation program in the next few years	Less than 3 days		Mandatory	Curriculum overview/graduation requirements; Experiential education overview; Time management and organizational skills; Test taking and study skills; Identifying and avoiding plagiarism; Professionalism (self-awareness, social media, etc.); Dress code/fashion show; Importance of leadership; Team work and team building activities; Introduction to professional organizations; Mentor (faculty) – men…
2016-10-28 16:46:27	Public	4-year program	Fully accredited	Prior to 2000	Orientation	Less than 3 days			Curriculum overview/graduation requirements; Experiential education overview; Time management and organizational skills; Professionalism (self-awareness, social media, etc.); Review of academic standards and integrity; Interactions with alumni;Interactions with faculty
2016-10-29 04:27:14	Private	4-year program	Fully accredited	Prior to 2000	Orientation	Less than 3 days		Mandatory	Curriculum overview/graduation requirements; Experiential education overview; Time management and organizational skills; Professionalism (self-awareness, social media, etc.); Review of academic standards and integrity; Professional communication skills; Team work and team building activities; Introduction to professional organizations; Concept of co-curriculum and associated activities; Mentor (f…
2016-10-29 18:49:44	Public	4-year program	Fully accredited	Prior to 2000	Orientation,Boot camp	Less than 3 days	3-5 days	Mandatory	Curriculum overview/graduation requirements; Experiential education overview;Time management and organizational skills; Test taking and study skills; Dress code/fashion show; Review of academic standards and integrity; Importance of leadership; Team work and team building activities; Introduction to professional organizations; Concept of co-curriculum and associated activities; Mentor (faculty) –…
2016-10-30 15:00:51	Public	4-year program	Fully accredited	Prior to 2000	Orientation	3-5 days		Mandatory	Curriculum overview/graduation requirements; Experiential education overview; Time management and organizational skills; Critical thinking and problem solving skills; Introduction to drug information resources; Professionalism (self-awareness, social media, etc.); Dress code/fashion show; Review of academic standards and integrity; Importance of leadership; Team work and team building activities;…
2016-10-30 21:21:51	Private	Other	Fully accredited	Prior to 2000	Orientation	Less than 3 days		Mandatory	Curriculum overview/graduation requirements; Experiential education overview; Time management and organizational skills; Test taking and study skills;Critical thinking and problem solving skills; Accessing, using, and citing resources; Identifying and avoiding plagiarism;Professionalism (self-awareness, social media, etc.); Dress code/fashion show; Review of academic standards and integrity; Prof…
2016-10-30 21:35:29	Public	4-year program	Fully accredited	Prior to 2000	Orientation	3-5 days			Curriculum overview/graduation requirements; Experiential education overview; Time management and organizational skills; Test taking and study skills;Accessing, using, and citing resources; Professionalism (self-awareness, social media, etc.); Dress code/fashion show; Review of academic standards and integrity; Importance of leadership; Introduction to professional organizations; Concept of co-cu…
2016-10-31 08:23:14	Private	Other	Fully accredited	Prior to 2000	Orientation	Less than 3 days		Expected	Curriculum overview/graduation requirements; Experiential education overview; Time management and organizational skills; Identifying and avoiding plagiarism; Professionalism (self-awareness, social media, etc.); Review of academic standards and integrity; Team work and team building activities; Introduction to professional organizations;Interactions with upperclassmen student pharmacists
2016-10-31 08:57:04	Public	4-year program	Fully accredited	Prior to 2000	Orientation	3-5 days		Mandatory	Curriculum overview/graduation requirements; Experiential education overview; Time management and organizational skills;Professionalism (self-awareness, social media, etc.); Dress code/fashion show; Review of academic standards and integrity; Professional communication skills; Importance of leadership; Team work and team building activities; Introduction to professional organizations; Cultural di…
2016-10-31 09:32:13	Private	4-year program	Fully accredited	2005-2009	Orientation,Pre-matriculation program	Less than 3 days	3-5 days	Mandatory	Time management and organizational skills	Mindfulness and meditation, stress management, learning styles, interprofessional education, professionalism, MBTI
2016-10-31 13:22:47	Public	4-year program	Fully accredited	Prior to 2000	Orientation,Pre-matriculation program	3-5 days	2 weeks or longer	Mandatory	Curriculum overview/graduation requirements; Experiential education overview; Scientific review of pre-requisite content -Chemistry; Scientific review of pre-requisite content -Biochemistry; Scientific review of pre-requisite content -Anatomy and Physiology; Scientific review of pre-requisite content -Math/Calculations; Time management and organizational skills; Test taking and study skills; Crit…	HIPAA training, OSHA training
2016-10-31 15:38:02	Private	4-year program	Fully accredited	Prior to 2000	Orientation		Occurs over the first quarter/semester of the first professional year	Mandatory	Time management and organizational skills; Test taking and study skills; Identifying and avoiding plagiarism; Professionalism (self-awareness, social media, etc.); Dress code/fashion show; Professional communication skills; Mentor (faculty) – mentee (student) interactions
2016-10-31 16:06:05	Private	4-year program	Fully accredited	Prior to 2000	Orientation	Less than 3 days			Curriculum overview/graduation requirements; Experiential education overview; Professionalism (self-awareness, social media, etc.); Review of academic standards and integrity; Importance of leadership; Team work and team building activities; Cultural diversity and awareness; Mentor (faculty) – mentee (student) interactions; Interactions with upperclassmen student pharmacists; Interactions with fa…
2016-11-01 10:15:31	Public	4-year program	Fully accredited	2005-2009	Orientation,Pre-matriculation program	3-5 days	2 weeks or longer	Recommended but left for the student's discretion	Curriculum overview/graduation requirements; Scientific review of pre-requisite content -Anatomy and Physiology; Scientific review of pre-requisite content -Statistics; Test taking and study skills; Critical thinking and problem solving skills	Tutoring Information and Learning Center Services
2016-11-01 10:56:14	Public	4-year program	Fully accredited	Prior to 2000	Orientation,School/college is considering the implementation of an orientation, boot camp, and/or a pre-matriculation program in the next few years	Less than 3 days			Curriculum overview/graduation requirements; Experiential education overview; Time management and organizational skills; Test taking and study skills; Identifying and avoiding plagiarism; Professionalism (self-awareness, social media, etc.); Dress code/fashion show; Review of academic standards and integrity; Professional communication skills; Importance of leadership; Team work and team building…
2016-11-01 13:56:00	Public	4-year program	Fully accredited	Prior to 2000	Orientation,School/college is considering the implementation of an orientation, boot camp, and/or a pre-matriculation program in the next few years	3-5 days			Curriculum overview/graduation requirements; Experiential education overview; Identifying and avoiding plagiarism; Professionalism (self-awareness, social media, etc.); Dress code/fashion show; Review of academic standards and integrity; Importance of leadership; Team work and team building activities; Introduction to professional organizations; Cultural diversity and awareness; Concept of co-cur…
2016-11-01 14:44:06	Public	4-year program	Fully accredited	Prior to 2000	Orientation,Boot camp	Less than 3 days	3-5 days	Mandatory	Curriculum overview/graduation requirements; Experiential education overview; Time management and organizational skills; Test taking and study skills; Critical thinking and problem solving skills; Introduction to drug information resources; Professionalism (self-awareness, social media, etc.); Dress code/fashion show; Review of academic standards and integrity; Team work and team building activit…	Sample lectures and exam in key first semester courses, board of pharmacy intern requirements, white coat ceremony, stress managment
2016-11-01 15:38:06	Public	4-year program	Fully accredited	Prior to 2000	Orientation	3-5 days		Mandatory	Curriculum overview/graduation requirements; Experiential education overview; Time management and organizational skills; Test taking and study skills; Identifying and avoiding plagiarism; Professionalism (self-awareness, social media, etc.); Dress code/fashion show; Review of academic standards and integrity; Importance of leadership; Team work and team building activities;Introduction to profess…
2016-11-03 08:26:13	Private	3-year program	Fully accredited	2005-2009	Orientation	Less than 3 days			Curriculum overview/graduation requirements;Experiential education overview;Introduction to drug information resources;Professionalism (self-awareness, social media, etc.);Dress code/fashion show;Review of academic standards and integrity;Professional communication skills;Importance of leadership;Team work and team building activities;Introduction to professional organizations;Concept of co-curri…
2016-11-04 18:37:31	Private	4-year program	Fully accredited	2000-2004	Orientation	More than 1 week			Curriculum overview/graduation requirements;Critical thinking and problem solving skills;Identifying and avoiding plagiarism;Review of academic standards and integrity;Team work and team building activities;Introduction to professional organizations;Interactions with upperclassmen student pharmacists;Interactions with faculty
2016-11-08 13:56:16	Public	4-year program	Fully accredited	Prior to 2000	Orientation	3-5 days			Curriculum overview/graduation requirements;Experiential education overview;Time management and organizational skills;Test taking and study skills;Professionalism (self-awareness, social media, etc.);Review of academic standards and integrity;Team work and team building activities;Introduction to professional organizations;Cultural diversity and awareness;Concept of co-curriculum and associated a…
2016-11-28 12:01:42	Private	3-year program	Fully accredited	2005-2009	Orientation	3-5 days			Curriculum overview/graduation requirements;Experiential education overview;Time management and organizational skills;Critical thinking and problem solving skills;Introduction to drug information resources;Identifying and avoiding plagiarism;Professionalism (self-awareness, social media, etc.);Dress code/fashion show;Review of academic standards and integrity;Professional communication skills;Imp…
2016-11-28 12:06:33	Private	3-year program	Fully accredited	2005-2009	Orientation	3-5 days		Mandatory	Curriculum overview/graduation requirements;Experiential education overview;Time management and organizational skills;Test taking and study skills;Critical thinking and problem solving skills;Identifying and avoiding plagiarism;Professionalism (self-awareness, social media, etc.);Dress code/fashion show;Review of academic standards and integrity;Importance of leadership;Team work and team buildin…	Contact: fuentes@pacificu.edu for more information.
2016-11-28 12:30:50	Public	4-year program	Fully accredited	2000-2004	Orientation	3-5 days		Mandatory	Curriculum overview/graduation requirements;Experiential education overview;Time management and organizational skills;Test taking and study skills;Professionalism (self-awareness, social media, etc.);Review of academic standards and integrity;Introduction to professional organizations;Cultural diversity and awareness;Mentor (faculty) – mentee (student) interactions;Interactions with upperclassmen…
2016-11-28 12:35:27	Private	4-year program	Fully accredited	Prior to 2000	Orientation,Boot camp,Pre-matriculation program	3-5 days	2 weeks or longer	Mandatory	Curriculum overview/graduation requirements;Experiential education overview;Scientific review of pre-requisite content -Chemistry,Scientific review of pre-requisite content -Biochemistry,Scientific review of pre-requisite content -Anatomy and Physiology,Scientific review of pre-requisite content -Microbiology,Scientific review of pre-requisite content -Math/Calculations,Scientific review of pre-r…
2016-11-28 12:36:59	Private	Other	Fully accredited	Prior to 2000	Orientation	Less than 3 days		Expected	Curriculum overview/graduation requirements;Experiential education overview;Review of academic standards and integrity;Team work and team building activities;Introduction to professional organizations;Concept of co-curriculum and associated activities;Interactions with upperclassmen student pharmacists
2016-11-28 13:16:46	Public	4-year program	Fully accredited	Prior to 2000	Orientation	Less than 3 days			Professionalism (self-awareness, social media, etc.);Dress code/fashion show;Review of academic standards and integrity;Professional communication skills;Importance of leadership;Team work and team building activities;Introduction to professional organizations;Interactions with upperclassmen student pharmacists;Interactions with faculty
2016-11-28 13:40:41	Public	Other	Fully accredited	Prior to 2000	Orientation	Less than 3 days		Mandatory	Test taking and study skills;Identifying and avoiding plagiarism;Professionalism (self-awareness, social media, etc.) [Standard 4]
2016-11-28 14:49:48	Public	4-year program	Fully accredited	Prior to 2000	Orientation	3-5 days		Mandatory	Curriculum overview/graduation requirements;Experiential education overview;Test taking and study skills;Professionalism (self-awareness, social media, etc.);Review of academic standards and integrity;Professional communication skills;Team work and team building activities;Introduction to professional organizations;Cultural diversity and awareness;Concept of co-curriculum and associated activitie…
2016-11-28 15:46:44	Public	4-year program	Fully accredited	Prior to 2000	Orientation	Less than 3 days		Mandatory	Curriculum overview/graduation requirements;Experiential education overview;Time management and organizational skills;Test taking and study skills;Accessing, using, and citing resources;Professionalism (self-awareness, social media, etc.);Dress code/fashion show;Review of academic standards and integrity;Importance of leadership;Team work and team building activities;Introduction to professional …	Professional development with emphasis on career pathways, Title IX presentation, Financial Aid and Scholarships, Managing student financial health, IT services, Resources for stress and anxiety management, safety video
2016-11-28 17:03:57	Public	4-year program	Candidate Status	2010-2014	Orientation,Pre-matriculation program	3-5 days	Less than 3 days	Recommended but left for the student's discretion	Curriculum overview/graduation requirements;Experiential education overview;Time management and organizational skills;Test taking and study skills;Identifying and avoiding plagiarism;Professionalism (self-awareness, social media, etc.);Review of academic standards and integrity;Importance of leadership;Team work and team building activities;Introduction to professional organizations;Cultural dive…
2016-11-28 18:11:31	Public	4-year program	Fully accredited	Prior to 2000	Orientation	3-5 days		Mandatory	Curriculum overview/graduation requirements;Experiential education overview;Scientific review of pre-requisite content -Medical Terminology,Time management and organizational skills;Test taking and study skills;Critical thinking and problem solving skills;Identifying and avoiding plagiarism;Professionalism (self-awareness, social media, etc.);Dress code/fashion show;Review of academic standards a…
2016-11-28 20:01:13	Private	3-year program	Fully accredited	2010-2014	Orientation,Pre-matriculation program	Less than 3 days	Less than 3 days	Expected	Curriculum overview/graduation requirements;Scientific review of pre-requisite content -Chemistry,Scientific review of pre-requisite content -Anatomy and Physiology,Scientific review of pre-requisite content -Math/Calculations,Scientific review of pre-requisite content -Medical Terminology,Time management and organizational skills;Test taking and study skills;Critical thinking and problem solving…
2016-12-05 16:50:19	Private	4-year program	Fully accredited	2010-2014	Orientation,School/college is considering the implementation of an orientation, boot camp, and/or a pre-matriculation program in the next few years	3-5 days			Curriculum overview/graduation requirements;Experiential education overview;Time management and organizational skills;Test taking and study skills;Critical thinking and problem solving skills;Introduction to drug information resources;Professionalism (self-awareness, social media, etc.);Dress code/fashion show;Review of academic standards and integrity;Professional communication skills;Team work …
2016-12-06 14:42:27	Public	4-year program	Fully accredited	Prior to 2000	Orientation,Boot camp	Less than 3 days	3-5 days	Mandatory	Curriculum overview/graduation requirements;Experiential education overview;Time management and organizational skills;Test taking and study skills;Critical thinking and problem solving skills;Identifying and avoiding plagiarism;Professionalism (self-awareness, social media, etc.);Dress code/fashion show;Review of academic standards and integrity;Importance of leadership;Team work and team buildin…	Please note that orientation is part of Boot Camp
2016-12-12 10:25:39	Public	4-year program	Fully accredited	Prior to 2000	School/college is considering the implementation of an orientation, boot camp, and/or a pre-matriculation program in the next few years			Mandatory
2016-12-12 11:16:09	Public	4-year program	Fully accredited	Prior to 2000	Orientation	Less than 3 days		Expected	Curriculum overview/graduation requirements;Scientific review of pre-requisite content -Chemistry,Scientific review of pre-requisite content -Anatomy and Physiology,Professionalism (self-awareness, social media, etc.);Review of academic standards and integrity;Team work and team building activities;Introduction to professional organizations;Interactions with upperclassmen student pharmacists;Inte…
2016-12-12 11:41:11	Private	4-year program	Fully accredited	Prior to 2000	Orientation	Less than 3 days		Mandatory	Curriculum overview/graduation requirements;Experiential education overview;Scientific review of pre-requisite content -Chemistry,Scientific review of pre-requisite content -Biochemistry,Scientific review of pre-requisite content -Anatomy and Physiology,Scientific review of pre-requisite content -Microbiology,Scientific review of pre-requisite content -Math/Calculations,Scientific review of pre-r…
2016-12-12 12:43:16	Private	3-year program	Fully accredited	2010-2014	Orientation	Less than 3 days		Mandatory	Time management and organizational skills;Test taking and study skills;Critical thinking and problem solving skills;Accessing, using, and citing resources;Identifying and avoiding plagiarism;Professionalism (self-awareness, social media, etc.);Professional communication skills;Team work and team building activities;Introduction to professional organizations;Mentor (faculty) – mentee (student) int…
2016-12-12 13:08:38	Public	4-year program	Fully accredited	2005-2009	Orientation	3-5 days		Mandatory	Curriculum overview/graduation requirements;Experiential education overview [Standards 12, 13]	Basic Life Support Certification
2016-12-13 09:11:29	Private	4-year program	Fully accredited	2010-2014	Orientation	3-5 days		Mandatory	Curriculum overview/graduation requirements;Experiential education overview;Time management and organizational skills;Identifying and avoiding plagiarism;Professionalism (self-awareness, social media, etc.);Dress code/fashion show;Review of academic standards and integrity;Professional communication skills;Importance of leadership;Team work and team building activities;Cultural diversity and awar…
2016-12-15 14:43:59	Private	4-year program	Fully accredited	2005-2009	Orientation	Less than 3 days
2016-12-16 15:16:23	Private	4-year program	Fully accredited	Prior to 2000	Orientation	More than 1 week		Mandatory	Curriculum overview/graduation requirements;Experiential education overview;Time management and organizational skills;Test taking and study skills;Identifying and avoiding plagiarism;Professionalism (self-awareness, social media, etc.);Review of academic standards and integrity;Professional communication skills;Importance of leadership;Team work and team building activities;Introduction to profes…
2016-12-19 15:18:38	Private	4-year program	Fully accredited	2010-2014	Orientation	3-5 days			Curriculum overview/graduation requirements;Experiential education overview;Time management and organizational skills;Test taking and study skills;Professionalism (self-awareness, social media, etc.);Review of academic standards and integrity;Professional communication skills;Team work and team building activities;Introduction to professional organizations;Cultural diversity and awareness;Mentor …
